# Supplementary material for: Host Shaping Associated Microbiota in Hydrothermal Vent Snails from the Indian Ocean Ridge
Source: Biology (Basel). 2025 Jul 29;14(8):954. doi: 10.3390/biology14080954 (PMC12383625; doi:10.3390/biology14080954)
Supplement: Supplementary file 1 [file biology-14-00954-s001.zip]

Archive with 1 entries (1 files):
- biology-3702585-supplementary.pdf
